# Supplementary material for: Specific Glucagon Assay System Using a Receptor-Derived Glucagon-Binding Peptide Probe
Source: Int J Mol Sci. 2026 Jan 4;27(1):515. doi: 10.3390/ijms27010515 (PMC12786957; doi:10.3390/ijms27010515)
Supplement: Supplementary file 1 [file ijms-27-00515-s001.zip]

Archive with 1 entries (1 files):
- ijms-4036468-supplementary.pdf
